# Supplementary material for: Assessing the Influence of Climate Change and Environmental Factors on the Top Tick-Borne Diseases in the United States: A Systematic Review
Source: Microorganisms. 2023 Dec 27;12(1):50. doi: 10.3390/microorganisms12010050 (PMC10821204; doi:10.3390/microorganisms12010050)
Supplement: Supplementary file 1 [file microorganisms-12-00050-s001.zip]

Archive with 1 entries (1 files):
- microorganisms-2761285-supplementary.pdf
